# Supplementary material for: Hypoxia-Regulated miRNAs in Human Mesenchymal Stem Cells: Exploring the Regulatory Effects in Ischemic Disorders
Source: Int J Mol Sci. 2019 Mar 16;20(6):1340. doi: 10.3390/ijms20061340 (PMC6471025; doi:10.3390/ijms20061340)
Supplement: Supplementary file 1 [file ijms-20-01340-s001.zip]

Archive with 1 entries (1 files):
- ijms-451327-SI.xlsx
