# Supplementary material for: Hypoxia-Regulated miRNAs in Human Mesenchymal Stem Cells: Exploring the Regulatory Effects in Ischemic Disorders
Source: Int J Mol Sci. 2019 Mar 16;20(6):1340. doi: 10.3390/ijms20061340 (PMC6471025; doi:10.3390/ijms20061340)
Supplement: Supplementary file 1 [file ijms-20-01340-s001.zip › ijms-451327-SI.xlsx]

## Sheet: Supplementary Tables
Figure S1. PCA analysis
Table S1. Summary of clinical features of cells used in this study.
Table S2. miRNA profiling of CTRL HYPOXIA vs. CTRL NORMOXIA (fold-change in LOG2)
Table S3. miRNA profiling of CLI HYPOXIA vs. CTRL HYPOXIA (fold-change in LOG2)
Table S4. miRNA profiling of CLI NORMOXIA vs. CTRL NORMOXIA (fold-change in LOG2)
Table S5. miRNA profiling of CLI HYPOXIA vs. CLI NORMOXIA (fold-change in LOG2)
Table S6. List of predicted target genes of miR-29b by miRSystem database (HIT≥3) (n=907)
Table S7. KEGG_PATHWAY of 502 common genes intersecting the 907 predicted miR-29b target genes with 34017 experimentally defined regulated genes in GE microarray CTRL HYPOXIA/CTRL NORMOXIA (FDR ≤ 0.05 and FC ≥ 2). DAVID Bioinformatics Resources 6.8 used.
Table S8. Protein Interactions of 502 common genes intersecting the 907 predicted miR-29b target genes with 34017 experimentally defined regulated genes in GE microarray CTRL HYPOXIA/CTRL NORMOXIA (FDR ≤ 0.05 and FC ≥ 2). DAVID Bioinformatics Resources 6.8 used.
Table S9. Functional Annotation Chart of 23 common genes between 907 predicted miR-29b target genes and 1940 upregulated genes in GE microarray CTRL HYPOXIA/CTRL NORMOXIA (FDR ≤ 0.05 and FC ≥ 4).
Table S10. List of miR-638 predicted Target Genes
Table S11. Primers sequence used in this study

## Sheet: Table S1
	age	sex	CLI diagnosis				Stage	Diabetes	Dyslipidemia	Hypertension	Smoker	Heart Failure
Ctr#1	27	M	no					no	no	no	no	no
Ctr#2			no					no	no	no	no	no	ProVitro AG
Pz #1	51	M	Occlusion of the right superficial femoral artery				Leriche- Fontaine stages IV	no	no	no	yes	no
			Occlusion of left posterial tibial artery
Pz #2	58	F	Occlusion of the right superficial femoral artery				Leriche- Fontaine stages IV	no	no	yes	no	no
			Occlusion of the left superficial femoral artery

## Sheet: Table S2
miRNA	fdr	fold_change CTRL HYPOXIA/CTRL NORMOXIA (LOG2)
hsa-miR-494	2.01736e-06	-1.29926
hsa-miR-221	0.00944917	-1.27036
hsa-miR-222	3.4831e-05	-1.20286
hsa-miR-24	0.00231391	-1.01353
hsa-miR-29a	0.000419424	-0.924211
hsa-miR-22	0.000407332	-0.845705
hsa-miR-26a	0.00502846	-0.829319
hsa-miR-29b	0.00198916	-0.794264
hsa-miR-214	0.000422872	-0.744107
hsa-miR-886-3p	0.00205354	-0.739203
hsa-miR-19b	0.00635273	-0.707648
hsa-miR-30a	0.0157014	-0.657681
hsa-miR-193a-3p	0.0509165	-0.642681
hsa-miR-19a	0.000492074	-0.620546
hsa-miR-140-3p	0.000327766	-0.599426
hsa-miR-135a*	0.00037962	-0.579699
hsa-miR-575	0.0022184	-0.526776
hsa-miR-29c	0.0302796	-0.517993
hsa-miR-377	0.0104366	-0.467741
hsa-miR-17	0.00489043	-0.463083
hsa-miR-181a	0.00845098	-0.441579
hsa-miR-320a	0.0248879	-0.432195
hsa-miR-376c	0.0153176	-0.408888
hsa-miR-130b	0.0182227	-0.390786
hsa-miR-193b	0.0393017	-0.390301
hsa-miR-874	0.0242079	-0.387692
hsa-miR-629	0.0345198	-0.365591
hsa-miR-30d	0.0344874	-0.362841
hsa-miR-144	0.0354064	-0.336248
hsa-miR-516a-5p	0.0195419	-0.279759
hsa-miR-17*	0.0189342	-0.229658
hsa-miR-379	0.0301237	-0.208065
hsa-miR-1233	0.0478424	0.234753
hsa-miR-199a-3p	0.0353214	0.429405
hsa-miR-1225-5p	0.0356634	0.468092
hsa-miR-150*	0.00791115	0.673499
hsa-miR-301b	0.0158361	0.680234
hsa-let-7f	0.00507066	0.694847
hsa-let-7a	0.0123013	0.715671
hsa-miR-301a	0.0266711	1.05835

## Sheet:  Table S3
ProbeID	fdr	fold_change CLI HYPOXIA/CLI NORMOXIA (LOG2)
hsa-miR-221	0.00219155	-1.78101
hsa-miR-638	0.00249326	-1.08411
hsa-miR-671-5p	0.0201277	-0.270873

## Sheet: Table S4
miRNA	fdr	fold_change CLI NORMOXIA/CTRL NORMOXIA (LOG2)
hsa-miR-24	2.24845e-05	-1.57454
hsa-miR-222	4.63584e-06	-1.26742
hsa-miR-145	2.24097e-05	-1.03393
hsa-let-7i	0.000122223	-0.92416
hsa-miR-23b	0.000241041	-0.899336
hsa-miR-143	7.32596e-06	-0.895625
hsa-miR-22	2.0811e-05	-0.884727
hsa-miR-886-3p	0.0001102	-0.849559
hsa-miR-140-3p	1.19257e-05	-0.741917
hsa-miR-27b	0.000735822	-0.729051
hsa-miR-26a	0.00969528	-0.665323
hsa-miR-21	0.00117974	-0.601195
hsa-miR-27a	0.00114915	-0.588346
hsa-miR-140-5p	0.00991171	-0.578383
hsa-miR-214	0.023645	-0.483291
hsa-miR-320a	0.0288153	-0.433453
hsa-miR-193b	0.0307655	-0.409557
hsa-miR-23a	0.0294674	-0.372639
hsa-miR-17	0.0111604	-0.336429
hsa-miR-516a-5p	0.0221114	-0.252204
hsa-miR-556-5p	0.0287159	0.168396
hsa-miR-582-3p	0.0301358	0.356935
hsa-miR-1233	0.0215947	0.375559
hsa-miR-136	0.0486897	0.423837
hsa-miR-29b	0.0117616	0.513466
hsa-let-7a	0.00298681	0.552922
hsa-miR-939	0.0112216	0.586321
hsa-miR-130a*	0.0116518	0.662952
hsa-let-7f	0.000203256	0.762488
hsa-miR-638	0.000335051	0.836185
hsa-miR-150*	5.97575e-05	1.10646

## Sheet:  Table S5
ProbeID	fdr	fold change CLI HYPOXIA/CTRL HYPOXIA (LOG2)
hsa-miR-23b	0.00621605	-0.974673
hsa-miR-145	0.0283233	-0.925279
hsa-let-7i	0.0401708	-0.693417
hsa-miR-410	0.048848	0.220604
hsa-miR-379	0.0256553	0.355962
hsa-miR-195	0.0261841	0.390617
hsa-miR-874	0.00666227	0.440157
hsa-miR-376c	0.0344514	0.52123
hsa-miR-377	0.0450785	0.52153
hsa-miR-494	0.0336518	0.694762
hsa-miR-26a	0.0456027	0.732785
hsa-miR-136	0.028396	0.801021
hsa-miR-29a	0.0127632	0.941807
hsa-miR-29b	0.000502541	1.58466
kshv-miR-K12-3	0.000738446	1.61816

## Sheet: Table S6
PREDICTED TARGET_GENES OF miR-29b
COL3A1
DNMT3A
BACE1
CDC42
CDK6
SP1
COL11A1
COL7A1
DGKH
HAS3
HBEGF
LSM11
PMP22
TLL1
COL1A1
DNAJB11
DNMT3B
MCL1
PIK3R1
TET1
ABHD4
ADAMTS6
AKT3
AMOT
AP1G1
ARNT
ATG9A
ATXN1
BACH2
BLMH
C5ORF13
CALM3
CAMK2G
CCNT2
CLDN1
COL15A1
COL19A1
COL1A2
COL2A1
COL4A1
COL4A3
COL4A4
COL4A5
COL5A2
COL5A3
COL6A3
CREB5
DCP2
EIF4E2
ELF2
EPHB3
FBN1
FERMT2
FOS
FRAS1
FSTL1
GNG12
HBP1
HDAC4
HMCN1
HMGCR
HMGCS1
HMGN3
ICOS
IGF1
INSIG1
ISL1
KBTBD8
KCNIP2
KLF4
KLHDC3
LAMC1
LPL
MED12L
MEST
MMP2
MYBL2
NAV1
NCOR2
NFAT5
NFATC4
OTUD4
PAIP2
PAN2
PCDHA4
PCDHA6
PDGFC
PDGFRB
PDHX
PER1
PLP1
PLXNA1
RARB
ROBO1
RYBP
SCAMP5
SGK1
SLC16A1
SLC30A3
SNX24
SOX12
SPRY1
SS18L1
STX1A
TDG
TPM1
TRAF4
TRIB2
TSC22D3
TXNDC4
VCL
VEGFA
YY1
ZFP36L1
ZNF282
ZNF346
PCDHAC1
ACPL2
ADAM12
ADAM19
ADAMTS18
ADAMTS9
AKAP13
ANKRD13B
ANKRD13C
ANKRD49
ARF5
ARRDC3
ARRDC4
ARVCF
ATP1B1
ATP2B1
ATP2B4
B3GNT5
BBC3
BCCIP
BCL11A
BCL11B
BMF
BRWD3
BTG2
C11ORF57
C16ORF72
C18ORF1
C4ORF32
C5ORF15
C5ORF24
C6ORF142
CAMK1D
CAMKK2
CAMTA1
CAV2
CCDC117
CCND2
CHIC2
CHSY1
CLK2
CNR1
COL21A1
COL22A1
COL4A2
COL4A6
COL5A1
CPEB3
CPS1
CRISPLD1
CTNNBIP1
CTNND1
CYCS
DAB2IP
DAG1
DBT
DCUN1D4
DCX
DDX3X
DIAPH2
DICER1
DIO2
DLGAP2
DNM3
DRD1
DUSP2
EDC3
ELN
ELOVL4
EML5
ERLIN2
FAM116A
FAM123B
FAM57B
FBRS
FBXL11
FEM1B
FNDC5
FOXJ2
GAB1
GMFB
GPAM
GPX7
GRM4
HIF3A
HNF4G
HPCAL4
HTR7
IL1RAP
IMPDH1
IREB2
ISLR2
JARID1C
JARID2
JOSD1
KCTD5
KIAA0355
KIAA2022
KIF3B
KIRREL
LAMA2
LEP
LGI2
LIF
LUZP1
MAFB
MAP2K4
MAPRE1
MAPRE2
MARK3
MEX3B
MLF1
MLLT11
MORF4L1
MORF4L2
MTMR4
NAP1L3
NASP
NAV2
NDST1
NFIA
NID2
NKRF
NLGN3
NRSN1
NUP160
PALM
PCDHA13
PCGF3
PDGFB
PDIK1L
PEX5
PITPNM2
PKNOX2
PLAG1
PLEKHA1
PLSCR3
PPARD
PPM1D
PPM1E
PPP1R15B
PPP2CA
PRICKLE2
PRKAB2
PRKRA
PTP4A1
PVRL1
PXDN
RAB15
RAB30
RAB6B
RAP1GDS1
RAPGEFL1
REV3L
RLF
RND1
RND3
RNF138
RNF19A
SENP1
SESTD1
SETDB1
SH3BP5L
SHPRH
SIDT1
SKI
SLC1A2
SLC31A1
SLC39A9
SMEK2
SMPD3
SMTNL2
SNIP1
SNRK
SNX4
SPAST
SPTAN1
SPTY2D1
ST7L
STAG2
STRN3
SUV420H1
SUV420H2
TAF5
TFAP2C
TFEC
TMEM127
TP53INP1
TRIM37
TRIM63
TSPAN14
TUBB2B
USP37
VASH2
VPS25
WASF1
WDFY1
WDR26
XKR6
ZBTB40
ZBTB5
ZDHHC5
ZFP91
ZNF362
KIAA1128
PCDHAC2
PHC1
PTEN
WDR68
SFPQ
TCL1A
ABCE1
ABI1
ADAMTS17
AFF2
AFF4
AMMECR1L
ANK3
AP4E1
AQP4
ARL4A
ARSB
ASAP2
ATAD2B
ATP5G1
ATP6V1A
BAHD1
BAIAP2
BCL7A
BMP1
BRWD1
BSDC1
C11ORF30
C11ORF59
C13ORF23
C14ORF138
C14ORF43
C5ORF30
C7ORF60
CACNG4
CALU
CBX1
CDC7
CEP68
CLCN5
CMPK1
COL16A1
COL24A1
CPNE8
CRMP1
CSNK1G1
CTDSPL2
CUEDC1
CX3CL1
DAAM2
DDX4
DEDD
DGKD
DIP2B
DLG2
DOLPP1
DPP4
DSC2
DTX4
E2F7
EFEMP1
EIF2C1
ELMO2
EML4
EMP1
ENAH
ENPP2
ENTPD7
ERBB2IP
ETV4
ETV6
FAM126B
FAM3C
FAM53C
FAM70A
FBXW7
FGA
FIGN
FMNL3
FOXN3
FRAG1
FRAT2
FZD4
G6PC
GAS7
GLIS2
GLIS3
GNG2
GPATCH2
GPR37
GPR85
HECW1
HIATL1
HOOK3
HOXA10
HS3ST3B1
HSPG2
ID1
IFNG
INA
INO80D
ISG20L2
ITGA11
ITGA6
JARID1A
KCTD15
KIAA0892
KIAA0895
KIAA1024
KIAA1199
KIAA1549
KIAA2018
KIF26A
KIF26B
KLF12
KLHDC10
KLHL28
KLHL8
KPNA4
LASP1
LDOC1L
LOXL4
LPPR4
LRCH1
MAFG
MAP4K4
MAPKBP1
MAT1A
MAT2A
MFAP2
MFAP3
MGA
MIER3
MMP24
MOBKL1A
MSTN
MXD1
MYCN
MYL6
MYO16
MYOD1
N4BP2L1
NAPRT1
NCOA3
NCOA4
NEGR1
NFIB
NFIX
NKAIN1
NKTR
NOTCH2
NPAS4
NRBP1
NUDT11
ONECUT2
OSBP
OXR1
OXTR
PCDHA2
PCYT1B
PGAP1
PHLPPL
PI15
PIK3R3
PITPNA
POLE3
POLR1D
PPARGC1A
PPIC
PPP1R13B
PPP1R3D
PRELP
PRR3
PSME4
PTPRK
PTX3
PURA
QKI
RAB40C
RALA
RCOR1
RERE
RFX7
RHOBTB1
RIC8A
RIOK3
RMND5A
RNF144B
RNF165
RNF169
RNF214
RNF39
ROD1
SCHIP1
SEC23A
SESN1
SFRS10
SGCB
SH3GLB1
SH3PXD2A
SHROOM2
SLC16A14
SLC16A2
SLC25A22
SLC5A8
SMARCA2
SMARCC1
SPARC
SPRY4
SPTBN1
SPTLC2
SR140
SRGAP2
STX17
SVEP1
SYPL2
SYT9
TAF11
TBX21
TET3
TFEB
TGFB3
THSD4
TIAM1
TMEM132A
TMEM169
TMEM183A
TMEM65
TMEM86A
TNFRSF1A
TTYH2
TUBB1
TUBB2A
UBFD1
UBTD2
UBTF
UNC13B
UNK
UPK1B
USP34
USP6NL
VASH1
VPS36
WDFY3
XKR4
XRN1
YPEL2
YTHDF3
ZBTB34
ZBTB41
ZBTB46
ZBTB47
ZER1
ZFP36
ZIC5
ZMIZ1
ZNF518B
ZNF609
AHR
BAT2D1
CUGBP2
DENND1B
GCSH
KIAA1602
NAV3
PCDHA1
PCDHA3
PCDHA5
PCDHA7
PCDHA8
POU2F2
YWHAE
CBX6
CSDA
ITGB1
JARID1B
ABCB6
ACACA
ACCN2
ACVR2A
ACVR2B
ADAMTS10
ADAMTS19
ADAMTS7
AGPAT4
AMFR
ANGPTL4
ANK1
ANXA5
APPL1
AQP2
ARHGEF4
ARL17
ATP7A
ATRN
BAK1
BCL2L2
BCL9L
BCO2
BCORL1
BIRC2
BIRC6
BRUNOL6
BTBD7
BTG1
C10ORF26
C15ORF27
C17ORF39
C17ORF70
C19ORF22
C19ORF6
C1ORF96
C1QTNF6
C20ORF11
C21ORF91
CALCR
CAMSAP1L1
CAND1
CANX
CAPN6
CAPN7
CASP7
CBX2
CCDC28B
CCDC36
CCDC85A
CCNJ
CD276
CD59
CDC42BPA
CDCA4
CDKL2
CENPB
CEP97
CFL2
CHFR
CLEC7A
CNOT6
CNOT8
COL9A1
COMMD2
CORO6
COX7A2L
CREG1
CREM
DDAH1
DDX21
DDX46
DHTKD1
DIABLO
DIRAS1
DMRT2
DPYSL2
DVL3
DYNLT1
EDARADD
EDNRB
EED
EFNB3
EHD2
EIF2S1
EN1
EPC1
EPHA3
EXOC7
FAM119B
FAM131B
FAM136A
FAM167A
FAM65B
FBXW2
FBXW9
FCHSD1
FCRLA
FOXO4
FREM2
FRMD4A
FRS2
FZD5
GABRP
GCC2
GGA1
GK5
GLT25D2
GNA13
GRIN3A
GSTA4
GTPBP2
H2AFY
HAPLN3
HDGF
HIP1
HISPPD1
HLF
HN1
HNRNPF
HNRNPUL1
IGSF1
IKZF4
IL1F9
IL1RL1
IL24
JARID1D
JAZF1
KCTD1
KCTD3
KIFC2
KLHL25
KLHL9
KPNB1
LAMC2
LARP4
LDLRAP1
LENG9
LTBR
LYSMD1
MAP2K6
MAZ
MEGF10
MEGF6
METT5D1
MGAT4B
MIB1
MLXIP
MMP8
MS4A6A
MTMR3
MXI1
NANOS1
NANP
NAPB
NDN
NDRG2
NEBL
NEDD9
NID1
NKIRAS2
NPM3
NR3C1
OSBPL11
OSBPL3
OSBPL6
OTUB2
PCDH17
PCDHA11
PCDHA12
PDGFD
PDGFRA
PDPN
PER3
PIAS4
PIGG
PLEKHF2
PRKG1
PSD2
PSMD7
PTPN1
PTPRD
PURG
PXMP4
RAB12
RAB14
RAG1
RBM9
RC3H1
RCC2
REPS2
RGS1
RGS16
RHBDD1
RIT1
RNF122
RNF141
RNF152
RNPEPL1
RPS6KA3
SAMD13
SBF2
SCML2
SCN3B
SEC24D
SERBP1
SERPINH1
SETD5
SETD8
SFRS11
SH3PXD2B
SIP1
SIRT1
SLC16A7
SLC22A7
SLC25A44
SLC2A3
SLC39A10
SLC43A2
SLC4A7
SLC7A6
SLITRK1
SMCR7L
SMS
SNX11
SNX22
SOCS1
SPATA2L
SPSB4
STARD8
STC1
STC2
STK35
STK38L
STRN4
STX16
SVIL
TACC1
TBC1D7
TET2
TMEFF1
TMEM47
TNFAIP1
TNFAIP3
TNKS1BP1
TP53INP2
TPK1
TRAF5
TRAFD1
TRIM9
TSPAN4
TTC9
UBA3
UBTD1
UNC84A
URM1
USP42
VANGL1
VPS13C
VPS37C
VTA1
XKR7
YRDC
ZC4H2
ZCCHC17
ZFX
ZFYVE26
ZHX1
ZHX3
ZKSCAN3
ZNF167
ZNF396
ZNF512B
ZNF524
ZNF641
AIM1L
AK3L1
ARMC8
ARPP-19
C9ORF165
CALM1
CCNL2
EPB41L4B
FAM130A1
IL17RD
JMJD3
KCNJ12
KCNMA1
LARP5
LOC153364
LOC399947
LOC653319
MAP6
NAP5
PALM2
PAP2D
PCDHA10
PHLDB3
PTHLH
RET
RP5-1000E10.4
RP5-1022P6.2
SH3RF3
SPEN
SYNE1
TIMM8B
TMEM183B
FOXO3
IFI30
NAT11

## Sheet:  Table S7
KEGG_PATHWAY of 502 common genes	Term	Genes	Count	P-Value	Fold Enrichment	Bonferroni	Benjamini	FDR
KEGG_PATHWAY	Amoebiasis	COL4A4, COL4A3, COL3A1, IFNG, COL1A2, TGFB3, COL2A1, LAMC2, LAMC1, COL24A1, PIK3R3, COL11A1, COL4A5	13	1.9e-05	4.6	0.0043	0.0014	0.025
KEGG_PATHWAY	Protein digestion and absorption	COL4A4, COL4A3, COL9A1, COL21A1, COL7A1, COL3A1, COL1A2, COL2A1, COL24A1, COL11A1, DPP4, COL4A5	12	1.7e-05	5.2	0.0037	0.0019	0.022
KEGG_PATHWAY	PI3K-Akt signaling pathway	COL4A4, COL4A3, SGK1, COL3A1, TCL1A, CREB5, COL2A1, GNG12, FOXO3, YWHAE, COL4A5, G6PC, CCND2, PPP2CA, VEGFA, COL1A2, PDGFC, LAMC2, GNG2, LAMC1, PDGFD, PIK3R3, COL24A1, COL11A1, EIF4E2	25	1e-05	2.7	0.0023	0.0023	0.013
KEGG_PATHWAY	ECM-receptor interaction	COL4A4, COL4A3, COL3A1, DAG1, COL1A2, COL2A1, LAMC2, LAMC1, COL24A1, COL11A1, COL4A5	11	8.6e-05	4.8	0.019	0.0047	0.11
KEGG_PATHWAY	Focal adhesion	COL4A4, COL4A3, CAV2, COL3A1, COL2A1, COL4A5, CCND2, VEGFA, COL1A2, LAMC2, PDGFC, LAMC1, PDGFD, PIK3R3, COL24A1, COL11A1	16	0.00032	2.9	0.068	0.014	0.41
KEGG_PATHWAY	Small cell lung cancer	COL4A4, COL4A3, CYCS, LAMC2, LAMC1, PIK3R3, TRAF5, TRAF4, COL4A5	9	0.0017	4	0.31	0.06	2.1
KEGG_PATHWAY	AMPK signaling pathway	LEP, G6PC, HMGCR, PPP2CA, PRKAB2, ACACA, CREB5, FOXO3, PIK3R3, PPARGC1A	10	0.005	3.1	0.67	0.14	6.1
KEGG_PATHWAY	Amphetamine addiction	FOS, DRD1, STX1A, CAMK2G, CALM3, CREB5, CALM1	7	0.0075	4	0.81	0.17	9.1
KEGG_PATHWAY	Pathways in cancer	COL4A4, COL4A3, DVL3, RET, CYCS, TGFB3, GNG12, FZD4, COL4A5, ARNT, FOS, NCOA4, VEGFA, RALA, GNG2, LAMC2, LAMC1, PIK3R3, TRAF5, TRAF4	20	0.0072	1.9	0.8	0.18	8.8

## Sheet: Table S8
Protein Interactions of 502 common genes	Term	Genes	Count	P-Value	Fold Enrichment	Bonferroni	Benjamini	FDR
INTERPRO	Collagen triple helix repeat	COL4A4, COL4A3, COL9A1, C1QTNF6, COL21A1, COL7A1, COL3A1, COL1A2, COL2A1, COL24A1, COL11A1, COL4A5	12	6.9e-06	5.8	0.0062	0.0062	0.011
INTERPRO	Cadherin-like	PCDHA6, PCDHA7, PCDHA8, PCDHA2, PCDHA5, PCDHA10, PCDHA1, PCDH17, PCDHAC2, PCDHAC1	13	5.5e-05	4.3	0.048	0.016	0.085
INTERPRO	Cadherin, N-terminal	PCDHA6, PCDHA7, PCDHA8, RET, PCDHA2, PCDHA5, DAG1, DSC2, PCDHA10, PCDHA1, PCDH17, PCDHAC2, PCDHAC1	10	3.7e-05	6	0.032	0.016	0.057
INTERPRO	Fibrillar collagen, C-terminal	COL3A1, COL1A2, COL2A1, COL24A1, COL11A1	5	0.00012	17.9	0.1	0.026	0.18
INTERPRO	Cadherin	PCDHA6, PCDHA7, PCDHA8, RET, PCDHA2, PCDHA5, DSC2, PCDHA10, PCDHA1, PCDH17, PCDHAC2, PCDHAC1	12	0.00021	4	0.17	0.037	0.32
INTERPRO	ADAM-TS Spacer 1	ADAMTS6, ADAMTS17, ADAMTS9, ADAMTS19, THSD4, ADAMTS10	6	0.00029	9.8	0.23	0.043	0.46
INTERPRO	Cadherin conserved site	PCDHA6, PCDHA7, PCDHA8, PCDHA2, PCDHA5, DSC2, PCDHA10, PCDHA1, PCDH17, PCDHAC2, PCDHAC1	11	0.00061	3.8	0.42	0.075	0.94
INTERPRO	Myc-type, basic helix-loop-helix (bHLH) domain	MYOD1, NCOA3, TFEC, TFEB, HIF3A, MGA, MLXIP, MXI1, MXD1, ARNT, MYCN	11	0.00075	3.7	0.49	0.08	1.2
INTERPRO	PLAC	ADAMTS6, ADAMTS17, ADAMTS19, THSD4, ADAMTS10	5	0.00094	10.9	0.57	0.09	1.5
INTERPRO	Biotin/lipoyl attachment	DBT, ACACA, GCSH, PDHX	4	0.0017	15.7	0.78	0.14	2.6
INTERPRO	Single hybrid motif	DBT, ACACA, GCSH, PDHX	4	0.0023	14.3	0.87	0.17	3.5
INTERPRO	Peptidase M12B, ADAM-TS	ADAMTS6, ADAMTS17, ADAMTS9, ADAMTS19, ADAMTS10	5	0.0029	8.2	0.93	0.2	4.4
INTERPRO	Zinc finger, RING-type	SHPRH, RNF19A, MEX3B, RAG1, RNF214, TRIM37, RNF141, RNF152, TRIM9, SH3RF3, RNF169, RNF138, CHFR, RNF122, TRAF5, RC3H1, TRAF4	17	0.0037	2.3	0.96	0.23	5.6
INTERPRO	Metallopeptidase, catalytic domain	ADAMTS6, ADAMTS17, ADAMTS9, ADAMTS19, BMP1, MMP8, ADAMTS10, TLL1	8	0.0045	3.9	0.98	0.25	6.8
INTERPRO	2-oxo acid dehydrogenase, lipoyl-binding site	DBT, GCSH, PDHX	3	0.0061	23.6	1	0.31	9.1
INTERPRO	Collagen IV, non-collagenous	COL4A4, COL4A3, COL4A5	3	0.009	19.7	1	0.4	13

## Sheet: Table S9
Functional Annotation Chart
Category	Term	RT	Genes	Count	%	P-Value	Fold Enrichment	Bonferroni	Benjamini	FDR
KEGG_PATHWAY	Glucagon signaling pathway	RT	SLC2A2, ACACA, PDHA2	3	13.6	0.0054	23.2	0.19	0.19	4.8
UP_KEYWORDS	Phosphoprotein	RT	ZNF280D, XKR4, ACACA, AFF2, REST, ZNF518A, FOXO4, YTHDF3, EPHA3, SLC2A2, DSC2, FAM53C, PDHA2, DCX, USP32	15	68.2	0.012	1.7	0.68	0.68	13
GOTERM_MF_DIRECT	RNA polymerase II transcription factor activity, sequence-specific DNA binding	RT	REST, FOXO4, ZNF518A	3	13.6	0.017	14.1	0.65	0.65	16
UP_SEQ_FEATURE	zinc finger region:C2H2-type 1	RT	ZBTB32, ZNF280D, REST, ZNF518A	4	18.2	0.019	6.6	0.87	0.87	20
UP_SEQ_FEATURE	zinc finger region:C2H2-type 2	RT	ZBTB32, ZNF280D, REST, ZNF518A	4	18.2	0.025	5.9	0.93	0.74	25
INTERPRO	Zinc finger, C2H2-like	RT	ZBTB32, ZNF280D, REST, ZNF518A	4	18.2	0.041	4.9	0.97	0.97	36
SMART	ZnF_C2H2	RT	ZBTB32, ZNF280D, REST, ZNF518A	4	18.2	0.045	4.4	0.56	0.56	29
KEGG_PATHWAY	Pyruvate metabolism	RT	ACACA, PDHA2	2	9.1	0.046	38.2	0.83	0.59	34
INTERPRO	Zinc finger, C2H2	RT	ZBTB32, ZNF280D, REST, ZNF518A	4	18.2	0.046	4.6	0.98	0.86	40

[truncated: 2 more sheets: Table S10, Table S11]
